# Supplementary material for: Biomimetic Robust Starch Composite Films with Super-Hydrophobicity and Vivid Structural Colors
Source: Int J Mol Sci. 2022 May 17;23(10):5607. doi: 10.3390/ijms23105607 (PMC9145899; doi:10.3390/ijms23105607)
Supplement: Supplementary file 1 [file ijms-23-05607-s001.zip]

Archive with 3 entries (2 files):
- ijms-1718971-supplementary/Supporting Documents/
- ijms-1718971-supplementary/Supporting Documents/Supporting Information.pdf
- ijms-1718971-supplementary/Supporting Documents/Video S1.mp4
